# Supplementary material for: Effects of Photobiomodulation Therapy on Pain and Healing of Episiotomies and Grade 2 and 3 Perineal Lacerations After Vaginal Delivery: A Prospective Observational Cohort Study
Source: Med Sci (Basel). 2026 Mar 6;14(1):125. doi: 10.3390/medsci14010125 (PMC13027586; doi:10.3390/medsci14010125)
Supplement: Supplementary file 1 [file medsci-14-00125-s001.zip]

Archive with 9 entries (9 files):
- Figure S1.png
- Figure S2.png
- Supplementary file 1.pdf
- Table S1.pdf
- Table S2.pdf
- Table S3.pdf
- Table S4.pdf
- Table S5.pdf
- Table S6.pdf
